# Supplementary material for: Metabolomics Analysis Reveals the Alkali Tolerance Mechanism in Puccinellia tenuiflora Plants Inoculated with Arbuscular Mycorrhizal Fungi
Source: Microorganisms. 2020 Feb 26;8(3):327. doi: 10.3390/microorganisms8030327 (PMC7142761; doi:10.3390/microorganisms8030327)
Supplement: Supplementary file 1 [file microorganisms-08-00327-s001.zip]

Archive with 4 entries (3 files):
- supplementary/
- supplementary/Fig S.doc
- supplementary/Table S1.xls
- supplementary/Table S2.xls
