# Supplementary material for: Metabolomics Analysis Reveals the Alkali Tolerance Mechanism in Puccinellia tenuiflora Plants Inoculated with Arbuscular Mycorrhizal Fungi
Source: Microorganisms. 2020 Feb 26;8(3):327. doi: 10.3390/microorganisms8030327 (PMC7142761; doi:10.3390/microorganisms8030327)
Supplement: Supplementary file 1 [file microorganisms-08-00327-s001.zip › supplementary/Table S1.xls]

## Sheet: Sheet1
Relative concentration and ratio changes of metabolites in the non-AM Puccinellia tenuiflora seedlings under alkali stress alkali stress
Category of Metabolites	Kegg ID	Metabolite	Ionization mode	Molecula formual	P-value	VIPa	Fold changeb
Amino acids and Amines	C00025	L-Glutamate	Q-TOF(-)	C5H9NO4	<0.001	1.46903	2.70↓
	C00049	L-Aspartate	Q-TOF(-)	C4H7NO4	<0.001	1.31	2.13↓
	C00062	L-Arginine	Q-TOF(+)	C6H14N4O2	<0.001	1.44064	2.22↓
	C00078	L-Tryptophan	Q-TOF(-)	C11H12N2O2	<0.001	1.35192	2.50↓
	C00079	L-Phenylalanine	Q-TOF(-)	C9H11NO2	<0.001	1.34078	2.44↓
	C00135	L-Histidine	Q-TOF(+)	C6H9N3O2	0.0144373	1.14379	2.00↓
	C00152	L-Asparagine	Q-TOF(+)/(-)	C4H8N2O3	<0.001	2.0484	3.85↓
	C00188	L-Threonine	Q-TOF(+)/(-)	C4H9NO3	<0.001	1.41193	2.13↓
	C00378	Thiamine	Q-TOF(+)	C12H17N4OS	<0.001	1.48265	2.13↓
	C00407	L-Isoleucine	Q-TOF(-)	C6H13NO2	<0.001	1.41551	2.5↓
	C00449	L-Saccharopine	Q-TOF(+)/(-)	C11H20N2O6	<0.001	2.2975	4.55↓
	C01152	L-Histidine	Q-TOF(+)	C7H11N3O2	<0.001	1.59056	2.78↓
	C01620	L-Threonate	Q-TOF(-)	C4H8O5	<0.001	1.11905	2.06↑
	C01879	L-Pyroglutamic acid	Q-TOF(-)	C5H7NO3	<0.001	1.39871	2.63↓
	C03145	N-Formylmethionine	Q-TOF(+)	C6H11NO3S	<0.001	2.08878	3.33↓
	C04148	Alpha-N-Phenylacetyl-L-glutamine	Q-TOF(+)	C13H16N2O4	<0.001	1.9413	3.22↑
	C05933	N-(omega)-Hydroxyarginine	Q-TOF(+)	C6H14N4O3	<0.001	1.47617	2.08↓
	C06772	Diethanolamine	Q-TOF(+)	C4H11NO2	<0.001	1.39855	2.04↓
	C20843	gamma-Glutamylanilide	Q-TOF(+)	C11H14N2O3	<0.001	1.44581	2.23↑
Carbohydrate and polyols	C00089	Sucrose	Q-TOF(+)	C12H22O11	<0.001	2.22275	4.45↑
	C00208	D-Maltose	Q-TOF(+)	C12H22O11	<0.001	1.71663	2.73↑
	C00243	D-Lactose	Q-TOF(+)	C12H22O11	<0.001	1.31462	2.07↑
	C00252	Isomaltose	Q-TOF(-)	C12H22O11	<0.001	1.81233	6.21↑
	C00259	L-Arabinose	Q-TOF(+)	C5H10O5	<0.001	1.80549	2.62↑
	C00314	Pyridoxine	Q-TOF(+)	C8H11NO3	<0.001	2.47067	6.66↓
	C00333	D-galacturonic acid	Q-TOF(-)	C6H10O7	<0.001	1.44541	2.56↓
	C00492	Raffinose	Q-TOF(+)	C18H32O16	<0.001	1.64272	2.42↑
	C00507	L-Rhamnose	Q-TOF(-)	C6H12O5	<0.001	1.17072	2.08↓
	C00860	L-Histidinol	Q-TOF(+)	C6H11N3O	<0.001	1.8351	2.23↓
	C01083	Trehalose	Q-TOF(+)	C12H22O11	<0.001	1.65278	2.50↓
	C01235	Galactinol	Q-TOF(-)	C12H22O11	<0.001	1.93357	7.77↑
	C01613	Stachyose	Q-TOF(+)/(-)	C24H42O21	<0.001	1.99522	3.37↑
	C02154	Glyceraldehyde	Q-TOF(-)	C3H6O3	<0.001	1.44365	2.42↑
	C05235	Hydroxyacetone	Q-TOF(-)	C3H6O2	<0.001	1.4337	2.48↑
	C05342	2'-O-methylguanosine	Q-TOF(-)	C11H15N5O5	<0.001	1.31766	2.22↓
	C05402	D-(+)-Melibiose	Q-TOF(+)	C12H22O11	0.001687	1.2936	2.39↑
Organic acids	C00146	Phenol	Q-TOF(-)	C6H6O	0.00933141	1.07653	2.33↓
	C00158	Citrate	Q-TOF(-)	C6H8O7	0.000745855	1.49004	4.01↑
	C00499	Allantoate	Q-TOF(-)	C4H8N4O4	<0.001	1.76729	4.35↓
	C00122	Fumaric acid	Q-TOF(-)	C4H4O4	<0.001	1.6173	3.74↑
	C00956	DL-2-Aminoadipic acid	Q-TOF(-)	C6H11NO4	<0.001	2.13394	9.09↓
	C01035	4-Guanidinobutyric acid	Q-TOF(+)	C5H11N3O2	<0.001	1.7685	2.50↓
	C01234	Cyclopropanecarboxylic acid	Q-TOF(+)	C4H7NO2	<0.001	2.04836	3.85↓
	C02835	Imidazoleacetic acid	Q-TOF(+)	C5H6N2O2	<0.001	1.70248	2.70↓
	C00149	Malic acid	Q-TOF(+)	C4H6O5	<0.001	1.33629	2.02↑
	C03761	3-Hydorxy-3-methylglutaric acid	Q-TOF(-)	C6H10O5	<0.001	1.45951	3.03↓
	C05653	Formylanthranilic acid	Q-TOF(+)	C8H7NO3	<0.001	2.69467	9.09↓
	C00230	3,4-Dihydroxybenzoate	Q-TOF(-)	C7H6O4	<0.001	1.0434	2.17↓
	C02291	L-Cystathionine	Q-TOF(+)	C7H14N2O4S	<0.001	2.11706	3.57↓
	C02710	Acetyl-DL-Leucine	Q-TOF(-)	C8H15NO3	<0.001	1.47098	2.38↓
Lipids(Fatty acids)	C00219	Arachidonic acid	Q-TOF(+)	C20H32O2	<0.001	1.48997	2.33↑
	C00712	Oleic acid	Q-TOF(+)	C18H34O2	<0.001	1.76526	2.81↑
	C01530	Stearic acid	Q-TOF(+)	C18H36O2	<0.001	1.21809	2.43↑
	C06427	alpha-Linolenic acid	Q-TOF(-)	C18H30O2	<0.001	1.77252	4.07↑
Lipids(Flavonoids)	C04608	Apigenin 7-glucoside	Q-TOF(+)	C21H20O10	<0.001	1.52831	2.11↑
	C05625	Rutin	Q-TOF(-)	C27H30O16	<0.001	1.70731	3.13↑
	C10084	Quercetin 3'-methyl ether	Q-TOF(+)	C16H12O7	<0.001	2.49388	13.79↑
	C10521	Prunetin	Q-TOF(+)	C16H12O5	<0.001	1.30334	2.56↓
	C12249	Astragalin	Q-TOF(+)	C21H20O11	<0.001	2.27888	4.21↑
	C12627	Apigenin 7-O-neohesperidoside	Q-TOF(+)	C27H30O14	<0.001	2.77676	12.5↓
	C14536	Glycitein	Q-TOF(+)	C16H12O5	<0.001	1.23859	2.12↑
Lipids(Sterol)	C00280	Androstendione	Q-TOF(-)	C19H26O2	<0.001	1.44694	2.50↓
	C01780	Aldosterone	Q-TOF(+)	C21H28O5	<0.001	2.20091	3.85↓
	C05122	Taurocholate	Q-TOF(-)	C26H45NO7S	<0.001	1.56516	2.94↓
	C05488	11-Deoxycortisol	Q-TOF(-)	C21H30O4	<0.001	1.24596	2.78↓
Nucleic acids	C00147	Adenine	Q-TOF(+)	C5H5N5	0.000748189	1.48378	2.22↓
	C00178	Thymine	Q-TOF(+)	C5H6N2O2	<0.001	1.40095	2.13↓
	C00212	Adenosine	Q-TOF(+)	C10H13N5O4	<0.001	2.18505	4.22↑
	C00330	Deoxyguanosine	Q-TOF(-)	C10H13N5O4	<0.001	1.43845	2.63↓
	C00387	Guanosine	Q-TOF(-)	C10H13N5O5	<0.001	1.30024	2.27↓
	C00526	2'-Deoxyuridine	Q-TOF(+)	C9H12N2O5	<0.001	1.99042	4.00↓
	C00455	Nicotinamide ribotide	Q-TOF(-)	C11H15N2O8P	<0.001	1.45785	2.70↓
	C00882	Dephosphocoenzyme A	Q-TOF(-)	C21H35N7O13P2S	<0.001	1.27236	2.51↑
Phytohormones	C00805	Salicylic acid	Q-TOF(-)	C7H6O3	<0.001	1.31101	2.11↑
	C00954	Indoleacetic acid	Q-TOF(+)	C10H9NO2	<0.001	1.65215	2.17↓
	C06082	(+)-Abscisic acid	Q-TOF(-)	C15H20O4	<0.001	1.45344	2.94↓
Others	C07042	Hydromorphone	Q-TOF(+)	C17H19NO3	<0.001	3.0474	21.38↑
	C07537	Ethylmorphine	Q-TOF(+)	C19H23NO3	<0.001	3.01371	20.02↑
	C00156	4-Hydroxybenzoate	Q-TOF(-)	C7H6O3	<0.001	1.34306	2.22↓
	C00346	O-Phosphoethanolamine	Q-TOF(+)	C2H8NO4P	<0.001	1.48676	2.13↓
	C00741	Diacetyl	Q-TOF(+)	C4H6O2	<0.001	2.13142	4.54↓
	C00755	Vanillin	Q-TOF(-)	C8H8O3	<0.001	1.16173	2.17↓
	C01551	Allantoin	Q-TOF(-)	C4H6N4O3	<0.001	1.89844	7.14↓
	C02502	2(1H)-Pyridinone	Q-TOF(+)	C5H5NO	<0.001	2.00019	3.16↑
	C04779	2'-O-methyladenosine	Q-TOF(+)	C11H16N5O7	<0.001	1.60167	2.33↓
	C05635	5-Hydroxyindoleacetate	Q-TOF(-)	C10H9NO3	<0.001	1.38171	2.22↓
	C07414	Pargyline	Q-TOF(+)	C11H13N	0.000523751	1.25105	2.50↓
	C11263	6-Benzylaminopurine	Q-TOF(+)	C12H11N5	<0.001	1.61909	3.33↓
a VIP,variable improtance in relation to project
b Relative metabolite level of non-AM Puccinellia tenuiflora leaves treated with NaHCO3 in comparison with the control ( , increase, ↓, decrease).
