# Supplementary material for: Metabolomics Analysis Reveals the Alkali Tolerance Mechanism in Puccinellia tenuiflora Plants Inoculated with Arbuscular Mycorrhizal Fungi
Source: Microorganisms. 2020 Feb 26;8(3):327. doi: 10.3390/microorganisms8030327 (PMC7142761; doi:10.3390/microorganisms8030327)
Supplement: Supplementary file 1 [file microorganisms-08-00327-s001.zip › supplementary/Table S2.xls]

## Sheet: Sheet1
Relative concentration and ratio changes of metabolites in the AM Puccinellia tenuiflora seedlings under alkali stress alkali stress															Relative concentration and fold changes of metabolites in the non-AM Puccinellia tenuiflora leaves under alkali stress alkali stress								Relative concentration and fold changes of metabolites in the non-AM Puccinellia tenuiflora leaves under alkali stress alkali stress								Relative concentration and fold changes of metabolites in the non-AM Puccinellia tenuiflora leaves under alkali stress alkali stress								Relative concentration and fold changes of metabolites in the non-AM Puccinellia tenuiflora leaves under alkali stress alkali stress								Relative concentration and fold changes of metabolites in the non-AM Puccinellia tenuiflora leaves under alkali stress alkali stress
Category of Metabolites	Kegg ID	Metabolite	Ionization mode	Molecula formual	P-value	VIPa	Fold changeb
Amino acids and Amines	C00025	L-Glutamate	Q-TOF(+)	C5H9NO4	<0.001	2.50587	2.43↑
	C00062	L-Arginine	Q-TOF(+)	C6H14N4O2	<0.001	3.36597	4.88↑
	C00064	L-Glutamine	Q-TOF(+)/(-)	C5H10N2O3	<0.001	2.18014	2.02↑
	C00148	L-Proline	Q-TOF(+)/(-)	C5H9NO2	<0.001	2.31638	2.07↑
	C00152	L-Asparagine	Q-TOF(+)	C4H8N2O3	<0.001	1.80756	2.25↑
	C00263	L-homoserine	Q-TOF(+)	C4H9NO3	<0.001	2.42262	2.31↑
	C00780	Serotonin	Q-TOF(+)	C10H12N2O	<0.001	1.51332	2.17↓
	C01879	L-Pyroglutamic acid	Q-TOF(+)/(-)	C5H7NO3	<0.001	2.38982	2.37↑
	C05282	gamma-L-Glutamyl-L-glutamic acid	Q-TOF(+)	C10H16N2O7	<0.001	2.2606	2.39↑
	C01152	3-Methylhistidine	Q-TOF(+)	C7H11N3O2	<0.001	2.23189	3.29↑
Carbohydrate and polyols	C00159	D-Mannose	Q-TOF(+)	C6H12O6	<0.001	2.93193	3.47↑
	C00476	D-Lyxose	Q-TOF(-)	C5H10O5	<0.001	3.20336	4.92↑
	C01613	Stachyose	Q-TOF(-)	C3H4N2	<0.001	1.61282	2.08↓
Organic acids	C00214	Thymidine	Q-TOF(+)	C10H14N2O5	0.0035417	1.88748	2.78↓
	C00296	Quinate	Q-TOF(-)	C7H12O6	<0.001	3.8919	8.02↑
	C00499	Allantoate	Q-TOF(-)	C4H8N4O4	<0.001	2.25612	3.17↑
	C00815	Citramalic acid	Q-TOF(+)	C5H8O5	0.0179898	1.25325	2.38↓
	C00956	DL-2-Aminoadipic acid	Q-TOF(-)	C6H11NO4	<0.001	2.10606	3.85↓
	C01035	4-Guanidinobutyric acid	Q-TOF(+)	C5H11N3O2	<0.001	2.07201	2.32↑
	C01234	Cyclopropanecarboxylic acid	Q-TOF(+)	C4H7NO2	<0.001	1.7398	2.13↓
Lipids(Fatty acyls)	C02356	(S)-2-aminobutyric acid	Q-TOF(-)	C4H9NO2	<0.001	2.13639	2.00↓
Lipids(Flavonoids)	C00858	Formononetin	Q-TOF(+)	C16H12O4	<0.001	2.84496	3.15↑
	C01477	Apigenin	Q-TOF(+)	C15H10O5	<0.001	2.11007	2.10↑
	C10521	Prunetin	Q-TOF(+)	C16H12O5	<0.001	2.96171	3.90↑
	C12627	Apigenin 7-O-neohesperidoside	Q-TOF(+)	C27H30O14	<0.001	3.03934	6.88↑
	C14536	Glycitein	Q-TOF(+)/(-)	C16H12O5	<0.001	2.36078	2.38↑
Phytohormones	C00805	Salicylic acid	Q-TOF(+)	C7H6O3	<0.001	1.8008	2.15↑
Others	C00670	Glycerophosphocholine	Q-TOF(+)	C8H21NO6P	<0.001	2.38134	2.33↑
	C00906	Dihydrothymine	Q-TOF(-)	C5H8N2O2	<0.001	2.30235	2.43↑
	C01551	Allantoin	Q-TOF(-)	C4H6N4O3	<0.001	3.10891	6.22↑
	C04051	5-Amino-4-carbamoylimidazole	Q-TOF(-)	C4H6N4O	<0.001	2.15268	2.28↑
a VIP,variable improtance in relation to project
b Relative metabolite level of AM Puccinellia tenuiflora leaves treated with NaHCO3 in comparison with the control

## Sheet: Sheet2
				up	down
C00296	8.02↑			C00296	C02356
C12627	6.88↑			C12627	C01613
C01551	6.22↑			C01551	C01234
C00476	4.92↑			C00476	C00780
C00062	4.88↑			C00062	C00815
C10521	3.90↑			C10521	C00214
C00159	3.47↑			C00159	C00956
C01152	3.29↑			C01152
C00499	3.17↑			C00499
C00858	3.15↑			C00858
C00025	2.43↑			C00025
C00906	2.43↑			C00906
C05282	2.39↑			C05282
C14536	2.38↑			C14536
C01879	2.37↑			C01879
C00670	2.33↑			C00670
C01035	2.32↑			C01035
C00263	2.31↑			C00263
C04051	2.28↑			C04051
C00152	2.25↑			C00152
C00805	2.15↑			C00805
C01477	2.10↑			C01477
C00148	2.07↑			C00148
C00064	2.02↑			C00064
C02356	0.5
C01613	0.48
C01234	0.47
C00780	0.46
C00815	0.42
C00214	0.36
C00956	0.26
Kegg ID
